# Supplementary material for: Human-in-the-Loop Optimization of Knee Exoskeleton Assistance for Minimizing User’s Metabolic and Muscular Effort
Source: Sensors (Basel). 2024 May 22;24(11):3305. doi: 10.3390/s24113305 (PMC11174841; doi:10.3390/s24113305)
Supplement: Supplementary file 1 [file sensors-24-03305-s001.zip]

Archive with 1 entries (1 files):
- sensors-2956760-supplementary.mp4
